# Supplementary material for: Bio-Distribution and Pharmacokinetics of Topically Administered γ-Cyclodextrin Based Eye Drops in Rabbits
Source: Pharmaceuticals (Basel). 2021 May 18;14(5):480. doi: 10.3390/ph14050480 (PMC8158513; doi:10.3390/ph14050480)
Supplement: Supplementary file 1 [file pharmaceuticals-14-00480-s001.zip]

Archive with 1 entries (1 files):
- pharmaceuticals-1204180-supplementary.pdf
